# Supplementary material for: Novel long noncoding RNA LINC02820 augments TNF signaling pathway to remodel cytoskeleton and potentiate metastasis in esophageal squamous cell carcinoma
Source: Cancer Gene Ther. 2022 Nov 10;30(2):375–87. doi: 10.1038/s41417-022-00554-2 (PMC9935391; doi:10.1038/s41417-022-00554-2)
Supplement: Supplementary file 2 — Supplementary Table 2 [file 41417_2022_554_MOESM2_ESM.xlsx]

## Sheet: Sheet1
Supplementary Table 2: The Data of Clinicopathological Parameters in 86 ESCC patients
LINC02820 levels	Group	Gender	Age	Smoking status	pT status	pN status	Differentiation	Pathological stage	Survival outcome (0=live; 1=Death)	Survival time (month)
3.5739	High	female	68	No	T3	N0	G2	II
45.3333	High	male	55	No	T3	N0	G1	II
2.66198	Low	male	67	Yes	T3	N1	GX	III
0.333903	Low	female	70	Yes	T3	N1	G2	III
0.86304	Low	male	43	Yes	T2	N0	G3	II
62.5744	High	male	65	Yes	T3	N1	G2	III
0.024349	Low	male	42	Yes	T3	N3	G3	IV
1.55025	Low	male	56	Yes	T3	N0	G2	II
3.5125	Low	male	69	Yes	T3	N1	G2	III
1.13682	Low	male	76	Yes	T3	N1	G3	III
1.09429	Low	female	78	No	T4	N0	G3	III
72.7563	High	male	57	Yes	T2	N2	G2	III
0.678302	Low	male	53	Yes	T3	N2	G3	III
1.78386	Low	female	53	No	T2	N0	G2	II
2.08012	Low	male	67	Yes	T3	N0	G3	II
2.45377	Low	male	72	No	T3	N0	G3	II
0.332748	Low	male	49	No	T2	N0	G3	II
1.38751	Low	male	61	Yes	T3	N3	G3	IV
1.40444	Low	male	54	No	T3	N0	G2	II
1.07363	Low	male	52	Yes	T4	N2	G3	IV
0.552865	Low	male	76	Yes	T1	N0	G3	I
0.638386	Low	female	59	Yes	T3	N1	G2	III
1.93522	Low	male	58	No	T3	N0	G2	II
0.468136	Low	female	67	No	T2	N0	G3	II
3.9381	High	male	57	No	T3	N1	G2	III
1.91853	Low	male	63	Yes	T2	N0	G3	II
2.08493	Low	female	61	No	T4	N1	G3	IV
1.91853	Low	female	66	No	T1	N0	G2	I
1.82134	Low	male	61	No	T1	N0	G2	I
0.506102	Low	male	59	No	T3	N0	G3	II
2.0174	Low	female	78	No	T3	N0	G3	II
1.95997	Low	male	60	No	Tis	N0	GX	0 (carcinoma in situ)
2.01042	Low	female	70	No	T3	N0	G2	II
7.54663	High	female	47	No	T1	N0	G3	I
4.06992	High	male	71	No	T3	N0	G2	II
15.4015	High	male	51	No	T3	N1	G3	III
20.7374	High	male	62	Yes	T3	N0	G3	II
2.44669	Low	male	70	No	T3	N0	G2	II
4.28709	High	male	61	Yes	T3	N0	G2	II
9.51366	High	female	79	No	T3	N0	G3	II
3.18766	Low	male	60	No	T3	N0	G2	II
111.43	High	male	64	Yes	T3	N0	G3	II
20.452	High	male	63	No	T3	N1	G2	III
8.12105	High	male	65	Yes	T3	N2	G3	III
14.7024	High	male	46	Yes	T1	N1	G3	II	1	24.1
6.46997	High	male	46	Yes	T3	N1	G2	III	0	60
47.8949	High	female	66	No	T2	N0	G3	II	1	29.6667
20.2291	High	male	54	Yes	T3	N1	G2	III	1	8.86667
9.4758	High	female	56	Yes	T3	N0	G1	II	0	60
3.43253	Low	male	51	Yes	T3	N1	G2	III	1	19.7
5.39224	High	male	64	No	T2	N1	G2	II	0	60
1.21498	Low	male	55	Yes	T2	N1	G1	II	1	27.5667
27.0008	High	female	57	No	T2	N1	G3	II	1	7.5
14.7897	High	male	51	Yes	T3	N1	G2	III	1	12.1333
0.296813	Low	female	62	Yes	T3	N1	G2	III	1	18.3333
46.4375	High	female	65	Yes	T3	N1	G2	III	1	40.6667
4.20457	High	male	49	Yes	T3	N1	G1	III	0	60
13.2412	High	male	58	Yes	T3	N0	G2	II	0	60
1.49613	Low	male	62	Yes	T2	N1	G3	II	1	18.7
24.0218	High	male	49	Yes	T4	N0	G2	III	0	60
48.0965	High	male	53	Yes	T3	N1	G3	III	1	21.5667
5.88953	High	male	73	Yes	T3	N0	G3	II	0	60
7.86548	High	male	62	Yes	T3	N1	G3	III	1	29.3667
6.63807	High	female	41	No	T2	N0	G1	II	0	60
8.00131	High	male	61	Yes	T3	N1	G2	III	1	7.63333
0.224324	Low	female	39	No	T4	N0	G2	III	0	60
129.051	High	male	54	Yes	T3	N0	G2	II	0	60
30.2312	High	male	60	Yes	T3	N1	G2	III	1	37.1333
22.4031	High	male	34	Yes	T3	N1	G2	III	0	60
2.36935	Low	male	62	Yes	T3	N0	G2	II	0	60
7.61137	High	male	65	No	T3	N1	G3	III	0	60
1.26986	Low	male	54	Yes	T3	N0	G1	II	0	60
3.40455	Low	male	63	Yes	T3	N0	G1	II	0	60
1.32866	Low	male	71	Yes	T3	N0	G2	II	0	60
4.79356	High	male	55	Yes	T4	N0	G2	III	0	60
0.681624	Low	male	49	Yes	T2	N1	G1	II	1	11.7667
5.08444	High	male	61	Yes	T2	N1	G1	II	1	49.6
10.3927	High	female	66	No	T3	N1	G2	III	1	14.1667
1.7797	Low	male	60	Yes	T3	N0	G2	II	0	60
30.5441	High	female	44	No	T3	N0	G2	II	1	23.9667
4.74377	High	female	59	No	T3	N0	G3	II	0	41
0.463046	Low	male	71	Yes	T1	N1	G3	II	1	36
19.9334	High	female	45	No	T3	N0	G3	II	0	14
15.3937	High	female	58	No	T1	N0	G1	I	0	16.9667
23.8743	High	female	68	No	T3	N1	G2	III	0	37
3.15513	Low	male	66	No	T1	N0	G3	I	0	39
