# Supplementary material for: Novel long noncoding RNA LINC02820 augments TNF signaling pathway to remodel cytoskeleton and potentiate metastasis in esophageal squamous cell carcinoma
Source: Cancer Gene Ther. 2022 Nov 10;30(2):375–87. doi: 10.1038/s41417-022-00554-2 (PMC9935391; doi:10.1038/s41417-022-00554-2)
Supplement: Supplementary file 6 — Supplementary Table 6 [file 41417_2022_554_MOESM6_ESM.xlsx]

## Sheet: log(RPKM+1)
Supplementary Table 6: The 27 differentially expressed lncRNAs in the three paired ESCC tissues and normal tissues
Gene	N1	N2	N3	T1	T2	T3
ENSG00000224034.1	0.20188	0.0534413	0.113617	1.28654	1.63537	1.14533
ENSG00000229961.1	0.116229	0	0	0.507199	1.55039	0.104331
ENSG00000231412.2	1.4732	0.0315137	1.41191	0	0.0449716	0
ENSG00000248359.1	0.408013	0.0280128	0.565592	0.207829	1.17061	1.74287
ENSG00000250920.1	0.0124248	0	0	1.45783	1.59308	0
ENSG00000253364.1	2.98266	1.31078	2.14748	1.94584	2.35745	1.96121
ENSG00000257869.1	0.108737	0	0	1.4902	0.803836	0
ENSG00000258815.1	0.782404	0	0.1069	1.39891	1.19182	1.20632
ENSG00000261068.1	1.12985	1.3658	1.04374	0.122803	0.111377	0.17783
ENSG00000261521.1	1.42929	1.66488	1.14491	0.610234	0.59812	0.867569
ENSG00000269962.1	0.0716721	0.201559	0.22881	1.29197	1.39426	0.69492
ENSG00000271141.1	0.717202	0.7206	0.777577	1.76104	1.09237	0.763798
FAM83H-AS1	0.940004	1.04198	0.897764	1.53098	1.41123	1.60155
HCP5	1.22276	0.886018	1.34455	2.04378	1.72349	1.39261
LCAL1	0.331846	0.0634972	0.0819671	1.75343	2.07253	1.54822
LINC00278	0	1.41931	1.39745	0.0780413	0.62552	0.15666
LINC00392	0.0537048	0	0.0885421	1.64669	0.187057	0
LINC00519	0.335374	0.181495	0.411547	0.64414	1.53316	1.76936
LINC00942	0.0995531	0.0213859	0.0455789	1.64199	1.9892	1.25572
LINC01139	0.11359	0.201904	0.0228663	1.35241	1.23322	0.910311
LINC01269	1.31063	1.10519	1.26302	0.110203	0.682919	0.323201
LINC01564	0.464662	0.193217	0.281936	1.54987	1.06295	0.547874
LINC01614	0	0.022097	0.0395554	1.20976	1.25479	1.64764
LOC101927354	1.09547	1.76392	0.265507	0.105237	0.0359525	0.0674664
LOC105374205	1.14089	1.26389	1.01373	0	0.191016	0.0202832
LOC441178	1.41955	1.4494	1.4372	0.211025	0.183716	0.00432293
TTN-AS1	1.00753	0.996912	0.921195	1.87379	1.36034	1.16856
